# Supplementary material for: Control of RAB7 activity and localization through the retromer‐TBC1D5 complex enables RAB7‐dependent mitophagy
Source: EMBO J. 2017 Nov 20;37(2):235–54. doi: 10.15252/embj.201797128 (PMC5770787; doi:10.15252/embj.201797128)
Supplement: Supplementary file 2 — Movie EV1 [file EMBJ-37-235-s002.zip › EMBOJ_97128_movie_legend_EV1.txt]

Movie EV1: RAB7 KO HeLa cell expressing lentiviral GFP-RAB7 and treated with mitotracker red imaged on a spinning disk microscope. 
Note that the heat caused by the laser temporarily fragments the mitochondria.
