# Supplementary material for: Control of RAB7 activity and localization through the retromer‐TBC1D5 complex enables RAB7‐dependent mitophagy
Source: EMBO J. 2017 Nov 20;37(2):235–54. doi: 10.15252/embj.201797128 (PMC5770787; doi:10.15252/embj.201797128)
Supplement: Supplementary file 3 — Movie EV2 [file EMBJ-37-235-s003.zip › EMBOJ_97128_movie_legend_EV2.txt]

Movie EV2: Spinning disk movie of lentivirally expressed GFP-RAB7-T22n in a RAB7 KO HeLa cell line treated with mitotracker Red
