# Supplementary material for: Control of RAB7 activity and localization through the retromer‐TBC1D5 complex enables RAB7‐dependent mitophagy
Source: EMBO J. 2017 Nov 20;37(2):235–54. doi: 10.15252/embj.201797128 (PMC5770787; doi:10.15252/embj.201797128)
Supplement: Supplementary file 4 — Movie EV3 [file EMBJ-37-235-s004.zip]

Archive with 5 entries (4 files):
- EMBOJ_97128_movie_EV3_GFP-RAB7-Q67L_mitotracker.avi
- EMBOJ_97128_movie_legend_EV3.txt
- __MACOSX/
- __MACOSX/._EMBOJ_97128_movie_EV3_GFP-RAB7-Q67L_mitotracker.avi
- __MACOSX/._EMBOJ_97128_movie_legend_EV3.txt
