# Supplementary material for: Control of RAB7 activity and localization through the retromer‐TBC1D5 complex enables RAB7‐dependent mitophagy
Source: EMBO J. 2017 Nov 20;37(2):235–54. doi: 10.15252/embj.201797128 (PMC5770787; doi:10.15252/embj.201797128)
Supplement: Supplementary file 4 — Movie EV3 [file EMBJ-37-235-s004.zip › EMBOJ_97128_movie_legend_EV3.txt]

Movie EV3: Spinning disk movie of lentivirally expressed GFP-RAB7-Q67L in a RAB7 KO HeLa cell line treated with mitotracker Red 
