# Supplementary material for: Control of RAB7 activity and localization through the retromer‐TBC1D5 complex enables RAB7‐dependent mitophagy
Source: EMBO J. 2017 Nov 20;37(2):235–54. doi: 10.15252/embj.201797128 (PMC5770787; doi:10.15252/embj.201797128)
Supplement: Supplementary file 5 — Source Data for Expanded View [file EMBJ-37-235-s011.zip]

Archive with 11 entries (10 files):
- Figure_EV1_blot_data.pdf
- Figure_EV2_blot_data.pdf
- Figure_EV3_blot_data.pdf
- Figure_EV4__blot_data.pdf
- Figure_EV5_blot_data.pdf
- __MACOSX/
- __MACOSX/._Figure_EV1_blot_data.pdf
- __MACOSX/._Figure_EV2_blot_data.pdf
- __MACOSX/._Figure_EV3_blot_data.pdf
- __MACOSX/._Figure_EV4__blot_data.pdf
- __MACOSX/._Figure_EV5_blot_data.pdf
